# Supplementary material for: Macrophage MSR1 promotes the formation of foamy macrophage and neuronal apoptosis after spinal cord injury
Source: J Neuroinflammation. 2020 Feb 17;17:62. doi: 10.1186/s12974-020-01735-2 (PMC7027125; doi:10.1186/s12974-020-01735-2)
Supplement: Supplementary file 1 — Additional file 1 : Table S1. The sequences of primers. [file 12974_2020_1735_MOESM1_ESM.xlsx]

## Sheet: Sheet1
Supplementary Table 1 The sequences of primers
The primer sequences for qPCR
(Mouse)	sense 5'-3'	antisense 5'-3'
MSR1	TGGAGGAGAGAATCGAAAGCA	CTGGACTGACGAAATCAAGGAA
iNOS	CAGGAGGAGAGAGATCCGATTTA	GCATTAGCATGGAAGCAAAGA
TNF-α	CATCTTCTCAAAATTCGAGTGAC	TGGGAGTAGACAAGGTACAACCC
IL-1β	TGGAAAAGCGGTTTGTCTTC	TACCAGTTGGGGAACTCTGC
CD206	CAGGAGGAGAGAGATCCGATTTA	GCATTAGCATGGAAGCAAAGA
YM1/2	CAGGGTAATGAGTGGGTTGG	CACGGCACCTCCTAAATTGT
Arg1	GTGAAGAACCCACGGTCTGT	GCCAGAGATGCTTCCAACTG
GAPDH	AGGTCGGTGTGAACGGATTTG	GGGGTCGTTGATGGCAACA
